# Supplementary material for: Alkyl Radical Coupling with Phenoxy(imine)–Nickel(II)–Aryl Complexes: Evidence for a Multistep Process in C–C Bond Formation
Source: J Am Chem Soc. 2026 Apr 27;148(17):18231–42. doi: 10.1021/jacs.6c02912 (PMC13154193; doi:10.1021/jacs.6c02912)
Supplement: Supplementary file 2 [file ja6c02912_si_002.zip]

Archive with 13 entries (12 files):
- xyzfiles/
- xyzfiles/DMAP.xyz
- xyzfiles/Et_radical.xyz
- xyzfiles/GS_1.xyz
- xyzfiles/GS_2.xyz
- xyzfiles/GS_3.xyz
- xyzfiles/GS_4.xyz
- xyzfiles/GS_5.xyz
- xyzfiles/GS_6.xyz
- xyzfiles/GS_7.xyz
- xyzfiles/TS_1.xyz
- xyzfiles/TS_2.xyz
- xyzfiles/TS_3.xyz
