# Supplementary material for: Alkyl Radical Coupling with Phenoxy(imine)–Nickel(II)–Aryl Complexes: Evidence for a Multistep Process in C–C Bond Formation
Source: J Am Chem Soc. 2026 Apr 27;148(17):18231–42. doi: 10.1021/jacs.6c02912 (PMC13154193; doi:10.1021/jacs.6c02912)
Supplement: Supplementary file 2 [file ja6c02912_si_002.zip › xyzfiles/DMAP.xyz]

19
Coordinates from ORCA-job HAO_ni3_78
  C   -4.78585817540275     -1.38839960658135     -0.00960116955548
  C   -3.39064344092551     -1.43348776937039     -0.01048901992777
  C   -2.64844994062312     -0.22085181935231     -0.01239811063720
  C   -3.42856212459605      0.96893599447006     -0.01305243102602
  C   -4.82295578176893      0.88182917442335     -0.01202238323742
  N   -5.52426191368051     -0.26401654415707     -0.01032895994800
  H   -5.34571837145165     -2.33452574295637     -0.00813018628240
  H   -2.89906949441271     -2.40936178920687     -0.00959262890341
  H   -2.96028595180542      1.95572042005945     -0.01441951516330
  H   -5.41202227289683      1.81019473626902     -0.01259849956392
  C   -0.59447115395402      1.12280585169534     -0.01320113383929
  H   -0.84888212623692      1.72005723233325      0.88386399262606
  H   0.49252826231114      0.95230317836276     -0.01411254345353
  H   -0.85018210066570      1.72120408405907     -0.90911280989002
  C   -0.41565635881236     -1.34350918204377     -0.01318986285159
  H   0.23613437758048     -1.36200524267193     -0.90844313846824
  H   0.23121160128078     -1.36551546388218      0.88561720129051
  H   -1.01827173313591     -2.26005054564227     -0.01671695510986
  N   -1.26954741080400     -0.16668994580778     -0.01359356605911
