# Supplementary material for: Alkyl Radical Coupling with Phenoxy(imine)–Nickel(II)–Aryl Complexes: Evidence for a Multistep Process in C–C Bond Formation
Source: J Am Chem Soc. 2026 Apr 27;148(17):18231–42. doi: 10.1021/jacs.6c02912 (PMC13154193; doi:10.1021/jacs.6c02912)
Supplement: Supplementary file 2 [file ja6c02912_si_002.zip › xyzfiles/Et_radical.xyz]

7
Coordinates from ORCA-job HAO_ni3_53
  C   -3.72725518205013      0.46500257364603      0.01969153578393
  H   -3.40503744799867     -0.59178426694712     -0.02020572569360
  H   -3.40603307373781      0.95950564646195     -0.91541667687886
  H   -4.84149123714258      0.45191260509878     -0.00154837671735
  C   -3.20006322760295      1.16288340202494      1.22859360702967
  H   -3.08043108876768      2.25303239333590      1.24176587367078
  H   -3.08287660270016      0.62969760637951      2.17985915280543
