# Supplementary material for: Alkyl Radical Coupling with Phenoxy(imine)–Nickel(II)–Aryl Complexes: Evidence for a Multistep Process in C–C Bond Formation
Source: J Am Chem Soc. 2026 Apr 27;148(17):18231–42. doi: 10.1021/jacs.6c02912 (PMC13154193; doi:10.1021/jacs.6c02912)
Supplement: Supplementary file 2 [file ja6c02912_si_002.zip › xyzfiles/GS_1.xyz]

52
Coordinates from ORCA-job HAO_ni3_49
  O   1.04104713447716     -1.37620774375123      1.06914894641642
  N   2.43827060766790      0.90399012222723      0.19257273041354
  N   -1.12137216745086      0.07246617382319      1.39613514617028
  N   -5.07830247544878     -1.09913181257912      2.29774807591253
  C   0.54984733454272      3.15249742941230      2.00323977053688
  C   0.20151355832436      2.34773808153402      0.89769542873358
  C   -1.67402413427943     -1.04095810578858      0.84862870593925
  H   -1.01716801578523     -1.61561994662060      0.19265486281225
  C   2.13325534052329     -2.03553864815383      0.82822296806086
  C   3.37405312451428     -0.01000564897677      0.02145194719217
  H   4.32704098728564      0.34245127261986     -0.40857084098895
  C   -2.97046110308780     -1.45985055781040      1.11213343771944
  H   -3.33237914064172     -2.36334174701709      0.61819687075046
  C   0.11141928874394      4.48290493086900      2.12790222789160
  H   0.38279738780390      5.10558518927584      2.98611998954360
  C   -3.79254349049356     -0.72048684768890      2.00738986265858
  C   3.32507136511816     -1.40902982497751      0.31401375473717
  C   -1.89458207152655      0.78661316832337      2.25032044204844
  H   -1.43796859753416      1.68601669431718      2.67016746780100
  C   -1.04930128241316      4.25053213595125     -0.00340682546715
  H   -1.67486481622092      4.70969672065788     -0.77677546184324
  C   4.50096407939554     -3.56212939628813      0.31627283250755
  C   2.17997486406958     -3.44390742539612      1.07192971973519
  H   1.27373468506114     -3.91427024045212      1.46655845798427
  C   3.33038291624230     -4.18019109153772      0.82400079203050
  H   3.33259650081448     -5.25799251987022      1.02493526732141
  C   -0.68819874693248      5.00911302898888      1.11260629458847
  C   4.48475207926450     -2.19748970114569      0.06702658660943
  H   5.37805459918630     -1.69772517720020     -0.32791592481353
  C   -3.19583829987093      0.43555746589039      2.58262420647653
  H   -3.73756298071695      1.06949512619214      3.28663406738365
  C   -5.64542848814279     -2.29004504724426      1.67777779525066
  H   -5.68651484371330     -2.19669583652223      0.57533957629542
  H   -6.66988302000202     -2.43226760857865      2.05024477787981
  H   -5.05808018377450     -3.19459623072838      1.92555336496128
  C   -5.88370956853008     -0.30122873451679      3.21411071985502
  H   -5.41936625361206     -0.24306397028131      4.21696144248232
  H   -6.87289917079930     -0.76904709188598      3.31951621487841
  H   -6.02566752769049      0.73065015178310      2.83936508873900
  C   -0.60883096590696      2.91724927254785     -0.11848842427868
  H   1.18473058092366      2.73885509935896      2.79780577493291
  C   -1.02147055467635      2.08802967836238     -1.31575494337706
  H   -1.44777203729831      2.71175464465573     -2.12021648271617
  H   -1.78140794559391      1.33703522355401     -1.02846944276531
  C   2.81563098762105      2.26103107505097     -0.23386908351898
  H   3.82673253910147      2.25838769664951     -0.68007310409538
  H   2.79408216498298      2.95000412110829      0.62458684791744
  Ni  0.71352203644645      0.52085401844719      0.87665334028085
  H   2.08941826824220      2.64132882897980     -0.96969811853174
  H   -0.16030409405936      1.52646989435126     -1.72024150268505
  F   -1.12645791399160      6.29066028025464      1.20689643406680
  H   5.40103106984063     -4.15402870017443      0.12397134756620
