# Supplementary material for: Alkyl Radical Coupling with Phenoxy(imine)–Nickel(II)–Aryl Complexes: Evidence for a Multistep Process in C–C Bond Formation
Source: J Am Chem Soc. 2026 Apr 27;148(17):18231–42. doi: 10.1021/jacs.6c02912 (PMC13154193; doi:10.1021/jacs.6c02912)
Supplement: Supplementary file 2 [file ja6c02912_si_002.zip › xyzfiles/GS_2.xyz]

59
Coordinates from ORCA-job HAO_ni3_48
  O   0.95068613370799     -1.37264345097904      0.71040243560718
  N   2.43443218387074      0.94365774953299      0.00292877469273
  N   -1.48323912124776     -0.17668105094399      0.45163418917146
  N   -5.43786263068977     -1.63816666897020      0.15654745740241
  C   -0.31747882932287      3.29454733720591      1.39559476607641
  C   -0.09085390435966      2.29228346396767      0.43596102701741
  C   -1.74418747172044     -1.43656417500499      0.03287821553198
  H   -0.86056973725710     -2.03886837738971     -0.19564062196364
  C   2.10628742616581     -1.97023999126152      0.72362925736379
  C   3.41804881019535      0.08773098189725      0.07209001684849
  H   4.43885227409723      0.46329471125825     -0.13605626949328
  C   -3.02560816100977     -1.96219539668697     -0.08335217030694
  H   -3.13745110563346     -2.98927811776760     -0.43636631795220
  C   -0.86016414554984      4.54907504911524      1.06280196879779
  H   -1.03319582605565      5.32119645841888      1.81898594022655
  C   -4.15387999204545     -1.16581373996041      0.25785274765142
  C   3.34850640982495     -1.30817099737250      0.41161925647795
  C   -2.54874532849380      0.58684888148694      0.78374153579936
  H   -2.32099163346325      1.60314407704990      1.11742641010628
  C   -0.96776397172044      3.83493748166933     -1.26011725024904
  H   -1.23169728479252      4.07074119365606     -2.29697247284957
  C   4.58922567145912     -3.40158918703158      0.74343060886852
  C   2.16645233793681     -3.36319918998181      1.03827722162964
  H   1.22205098626853     -3.86128931547193      1.27990334913824
  C   3.37102249802431     -4.05534877128185      1.04544398110130
  H   3.37616792248461     -5.12312414125302      1.29389276008506
  C   -1.17565954254897      4.79913001219283     -0.27114071731264
  C   4.56216816042433     -2.04789382432537      0.43404361465310
  H   5.49334446233332     -1.51886497695053      0.19551541784554
  C   -3.86620856422131      0.15095261966661      0.71299403618343
  H   -4.65883761970004      0.84028295122807      1.00992586211813
  C   -5.67907318013938     -3.00376949325289     -0.29203529299241
  H   -5.27102049656204     -3.17386527341969     -1.30634031866678
  H   -6.76337001754183     -3.18241932101480     -0.32333841332908
  H   -5.22332281789465     -3.74615428039917      0.39146175976795
  C   -6.55933567823888     -0.79092180465115      0.54320876241224
  H   -6.51150555368945     -0.51111642005382      1.61341342673753
  H   -7.49645090116608     -1.33935278998797      0.37088427715256
  H   -6.58748690018491      0.13939595590867     -0.05496159276288
  C   -0.42830562328890      2.57966431100847     -0.91923417774328
  H   -0.07489895016236      3.11303605043912      2.44814811966371
  C   -0.23541904716303      1.55004882478250     -2.01649251483102
  H   -0.47317484998788      1.97454315342859     -3.00654084609377
  H   -0.88892594239259      0.67354710700276     -1.85850562300581
  C   2.80145250552821      2.32858763430727     -0.28463593336515
  H   3.88349138048274      2.42239442564915     -0.49896779880669
  H   2.53966380333951      2.96389025957107      0.57813912244596
  Ni  0.54783846233879      0.50017987816945      0.65285733504283
  H   2.22360398816078      2.70779367880990     -1.14302953319420
  H   0.80274329176475      1.17092365950368     -2.04682486161106
  F   -1.69666975519959      6.00141474248737     -0.62331191713018
  C   0.98201276657743      0.74021110325208      2.56007552088305
  H   1.34044751860173      1.76894314061116      2.72681023180807
  C   -0.19520302974137      0.35332880905638      3.43027522938239
  H   -0.54626433097091     -0.66460883432526      3.18664996784572
  H   0.07754311040629      0.36167671299230      4.50772801304063
  H   -1.04749555796574      1.04562746102519      3.30538556774167
  H   1.82701283909057      0.03693274946786      2.66204092152369
  H   5.53419459903780     -3.95305267608114      0.75563530781739
