# Supplementary material for: Alkyl Radical Coupling with Phenoxy(imine)–Nickel(II)–Aryl Complexes: Evidence for a Multistep Process in C–C Bond Formation
Source: J Am Chem Soc. 2026 Apr 27;148(17):18231–42. doi: 10.1021/jacs.6c02912 (PMC13154193; doi:10.1021/jacs.6c02912)
Supplement: Supplementary file 2 [file ja6c02912_si_002.zip › xyzfiles/GS_3.xyz]

78
Coordinates from ORCA-job HAO_ni3_104
  O   0.79369327103169     -1.12992284232615      0.35440929601288
  N   2.25786960439569      1.30202511433721      0.29063712129508
  N   -1.89820222084472     -0.23429963285751      0.54762463103975
  N   -5.59265832450135     -2.15052066405350      1.29189356291481
  C   -0.17111396927651      3.51962762975946      1.47361963935216
  C   -0.63545737023014      2.60444907235115      0.49737290275729
  C   -2.01927339158315     -1.57798707660049      0.50199352340720
  H   -1.08476196215894     -2.10979258011811      0.29499090298018
  C   1.71398817641944     -1.56843590582805     -0.44544911820072
  C   3.06736561657060      0.56653399490662     -0.40662542970562
  H   4.06565638309970      0.98044971553510     -0.66518448856635
  C   -3.21046966010367     -2.25797061302324      0.74085845271538
  H   -3.20990494792129     -3.34854195834082      0.68591469689461
  C   -0.51806002749491      4.87730632977886      1.51371295990655
  H   -0.13115472073001      5.54938665842718      2.28622640863861
  C   -4.38878859238080     -1.52978538405913      1.06110427398580
  C   2.82266252658196     -0.76485889335329     -0.90881720954371
  C   -3.00467723519254      0.46294397939514      0.88249655352378
  H   -2.87512732925549      1.54713367169115      0.96068114071659
  C   -1.90860103836924      4.50540468066740     -0.43136819063677
  H   -2.61139793735847      4.91226632357688     -1.16746991939131
  C   3.60519666827366     -2.58537211615299     -2.36127899953719
  C   1.65578776053961     -2.91729877627920     -0.92925754310781
  H   0.84371815108623     -3.55011985671352     -0.55492787345999
  C   2.55848856661536     -3.40006810963137     -1.86930249917710
  H   2.45604455908405     -4.42969993522842     -2.23346515380492
  C   -1.38908140142809      5.35709100305171      0.53730832437849
  C   3.73465419433096     -1.29523185805814     -1.85419148974417
  H   4.56101131127400     -0.65418741995612     -2.18807699272713
  C   -4.24138462361679     -0.11722487233416      1.13925379248072
  H   -5.07733596506024      0.53178523037994      1.40707651864402
  C   -5.67972542450939     -3.60412273446477      1.26205728986364
  H   -5.36015426198385     -4.00546036283349      0.28192633851635
  H   -6.72471059530104     -3.90232802901130      1.43011970386864
  H   -5.05240590562042     -4.07278456632392      2.04590241594287
  C   -6.75666979519928     -1.36200359824303      1.67423738382020
  H   -6.60462359076461     -0.84035241802830      2.63968931622124
  H   -7.62334384338293     -2.03127052468175      1.77498368533878
  H   -6.99541003766271     -0.60156111515793      0.90729701308924
  C   -1.55000802538101      3.13642509698212     -0.46617534925158
  H   0.50036353961436      3.16643069613282      2.26088625165318
  C   -2.22663562039697      2.33427385414205     -1.56632592987177
  H   -1.77158733515072      2.54909512670711     -2.55139671410196
  H   -3.29432011931875      2.61102956443469     -1.63518472080147
  C   2.76152572836473      2.59520096861296      0.71827690306059
  H   3.81445537226060      2.75368819214126      0.40720167687073
  H   2.70323940825844      2.67598023966542      1.81845198357046
  H   2.13160401604898      3.40316896429871      0.30715438111929
  H   -2.15227624861167      1.25433943709082     -1.39942357002114
  F   -1.75147415591600      6.66631927289942      0.53915972496089
  C   0.20232730753810      0.67301669602010      2.39213853905642
  H   1.03973203198073      1.35328927572861      2.62495811018303
  C   -0.98671974088733      0.91943247554110      3.30402612144505
  H   -1.77131208293663      0.15411379528173      3.17985389479315
  H   -0.66630583619403      0.87658233058381      4.36663223029048
  H   -1.44822058933712      1.91021923599466      3.14506026669111
  H   0.56381726656248     -0.36488445050958      2.47425247613387
  H   4.31686360902233     -2.97333519889486     -3.09704611092041
  Ni  0.07254299844287      0.76053504823790      0.42149735022106
  C   0.89928656175968      1.70733604724462     -2.28498730327795
  C   -0.03877505854035     -0.39198314266833     -2.33162270025883
  C   1.45137069102590      1.54691116882609     -3.54959682363531
  H   1.03215899676197      2.64184524017601     -1.73073141343405
  C   0.46290380214784     -0.65183897988167     -3.59928314037798
  H   -0.63786346698178     -1.14350812939544     -1.81171703416032
  C   1.28995536303354      0.31108368020855     -4.23675065048742
  H   2.02807555449681      2.36907706790812     -3.97704693120644
  H   0.25341637372908     -1.62071708388502     -4.05381624214986
  C   1.85644800094118     -1.28839785325010     -5.99844928956066
  H   2.41574446186572     -1.30003781396734     -6.94521701871154
  H   2.30643495866142     -2.02934087368699     -5.30820095718583
  H   0.81697795133591     -1.59767231126591     -6.21203364649590
  C   2.83299895510730      1.03057092986637     -5.99579740327669
  H   2.34295596000966      2.00893942682242     -6.14969350975899
  H   3.71347749921723      1.18452406710393     -5.33923027352647
  H   3.18510781240833      0.66972085113023     -6.97310091316898
  N   0.20106325887582      0.74566675077888     -1.64602081355163
  N   1.89990798280918      0.05920476664553     -5.44146100155802
