# Supplementary material for: Alkyl Radical Coupling with Phenoxy(imine)–Nickel(II)–Aryl Complexes: Evidence for a Multistep Process in C–C Bond Formation
Source: J Am Chem Soc. 2026 Apr 27;148(17):18231–42. doi: 10.1021/jacs.6c02912 (PMC13154193; doi:10.1021/jacs.6c02912)
Supplement: Supplementary file 2 [file ja6c02912_si_002.zip › xyzfiles/GS_4.xyz]

59
Coordinates from ORCA-job HAO_ni3_103
  O   1.01706505348079     -1.15649416136423      0.49410550057283
  N   2.57344548074509      1.11957881599874      1.26663091422432
  N   -1.61725663230712     -0.14247646414550      0.84409456842107
  N   -5.59166751830117     -1.53130874805996      0.60196923647067
  C   -0.27519323150648      3.39691567684469      0.57211690270624
  C   0.08965858020349      2.17179549191277     -0.01622065228694
  C   -1.89574536846195     -1.46027603055651      0.80007629446509
  H   -1.02150346323636     -2.11910904310939      0.82383187966600
  C   2.16549527865952     -1.62038000319485      0.07602670058729
  C   3.53327820792766      0.40522326374479      0.76469527559552
  H   4.56054979287691      0.82170830084077      0.78216695616718
  C   -3.18792931439997     -1.97064720568448      0.71802177153038
  H   -3.32437668374890     -3.05342835572147      0.68522234708570
  C   -0.66494909393793      4.50910939440971     -0.19994233011011
  H   -0.95368948876541      5.46156045598324      0.25567393115619
  C   -4.29696567260255     -1.07974571439706      0.67734819848779
  C   3.41508303961227     -0.90716491067028      0.17299657321999
  C   -2.65636129749558      0.71331108656258      0.79821701258892
  H   -2.39916097175984      1.77808049389507      0.81921272475738
  C   -0.31669349853411      3.16930375482537     -2.20855795304406
  H   -0.34125870297833      3.11053788293164     -3.30233104299377
  C   4.59969945095851     -2.77414780333633     -0.89954954975081
  C   2.19519888062673     -2.91782134428088     -0.51862837217714
  H   1.24437789700504     -3.45438002356739     -0.59401318046782
  C   3.37712361467867     -3.47655900132584     -0.99129848315762
  H   3.35600680892022     -4.47443693965316     -1.44435976397865
  C   -0.67703708674909      4.36818014089422     -1.58689020840331
  C   4.60104445794556     -1.50920632572714     -0.32342606354445
  H   5.53804995233189     -0.94479561699010     -0.24027412577251
  C   -3.98509978959913      0.30826323868381      0.71780010438231
  H   -4.76580634747582      1.07061782130171      0.68387996715487
  C   -5.86554934182833     -2.96235990333674      0.58729655438765
  H   -5.40409248672292     -3.45679087756856     -0.28907563253260
  H   -6.95286725249104     -3.11664441833478      0.53580959502776
  H   -5.48688119605841     -3.45937395364362      1.50128531237449
  C   -6.69475378119182     -0.57975127447706      0.57026322985012
  H   -6.73198752856557      0.03553207835841      1.49032125858735
  H   -7.64096486028468     -1.13333395094327      0.48690998347516
  H   -6.61595826739954      0.10334197834240     -0.29673572909434
  C   0.06912198981926      2.06157736185882     -1.42816776808022
  H   -0.27175481378646      3.51057350678282      1.66527517989327
  C   0.47185755645402      0.76720865500456     -2.10035228587303
  H   0.25834973588873      0.78460581576386     -3.18241749557186
  H   -0.05235568613729     -0.08842602312574     -1.64175071956934
  C   2.89407557300939      2.42516532545684      1.82145751445500
  H   3.97753839825981      2.64676661925081      1.76229648087905
  H   2.57677912647936      2.46514265005904      2.87903741306262
  Ni  0.53918019645622      0.58303059464999      1.16384525664886
  H   2.33013621931911      3.20010708864501      1.27404579390948
  H   1.55355830421166      0.57876186706949     -1.96797517048162
  F   -1.04857363607001      5.42142138958355     -2.35908839261743
  C   0.28737748090708      0.64058766209007      3.29358251691503
  H   0.07601958718535      1.72508265132093      3.37339500956092
  C   -0.77648275319262     -0.24186785709822      3.90370406207025
  H   -0.59808324144642     -1.30845814434769      3.67457675483775
  H   -0.79365844223219     -0.15113920035562      5.01228075624067
  H   -1.78681957093819      0.01285410848071      3.54062403098658
  H   1.30946051026279      0.41580804560287      3.64339942466400
  H   5.52654584598006     -3.21702992213345     -1.27613806755816
