# Supplementary material for: Alkyl Radical Coupling with Phenoxy(imine)–Nickel(II)–Aryl Complexes: Evidence for a Multistep Process in C–C Bond Formation
Source: J Am Chem Soc. 2026 Apr 27;148(17):18231–42. doi: 10.1021/jacs.6c02912 (PMC13154193; doi:10.1021/jacs.6c02912)
Supplement: Supplementary file 2 [file ja6c02912_si_002.zip › xyzfiles/GS_5.xyz]

59
Coordinates from ORCA-job HAO_ni3_105
  O   1.06040665110599     -0.44923718188852      2.51180116948023
  N   1.69711578450022      0.39116269516042     -0.15687937509635
  N   -1.01858716950508     -0.05571189537345      0.63147293883325
  N   -3.84659901693822     -2.74393748272622     -0.96344249702546
  C   1.66535175639917      3.53030855569735      0.84347654084161
  C   0.42110460942724      2.86555148321356      0.74917677486705
  C   -1.31802556075283     -0.06074338248053     -0.68334876904193
  H   -0.78305550187864      0.66927022553338     -1.29769497657887
  C   1.45281565710692     -1.61630874400341      2.10363573761883
  C   2.06973852612269     -0.85765712466732     -0.23092298222979
  H   2.57887534514736     -1.18410475013365     -1.15877286643251
  C   -2.24037867313648     -0.92428894395063     -1.25961036206219
  H   -2.41823183175832     -0.86076585059823     -2.33465862110587
  C   1.86024373626398      4.84452155550698      0.39319606993880
  H   2.82810878149211      5.34893902966705      0.47220585753280
  C   -2.92513340987318     -1.87058389529601     -0.44497503659579
  C   1.91553971679916     -1.88699159516666      0.76155562015617
  C   -1.65002558685231     -0.95529875782750      1.41470924468830
  H   -1.35900067395729     -0.95192413246764      2.46915693424715
  C   -0.48373065589422      4.90248268151864     -0.25722911763848
  H   -1.31720049349389      5.47488014407713     -0.67928888299421
  C   2.25936393055749     -4.25661317614369      1.31323521249001
  C   1.44442886921126     -2.71460904359651      3.02240292816445
  H   1.11183170600145     -2.50202360372587      4.04348751957599
  C   1.82572792433512     -3.99212026251151      2.63545706797075
  H   1.79132067889776     -4.80832938607967      3.36690085630172
  C   0.76903079331852      5.50743066121825     -0.17060877968067
  C   2.30894074137219     -3.20676942961752      0.40628522632892
  H   2.66205583821236     -3.38124720029627     -0.61806600794730
  C   -2.59036425695302     -1.85985138002651      0.93756742710781
  H   -3.04557514895139     -2.55826606891560      1.64173513869141
  C   -4.12587684390807     -2.74693231249545     -2.39396194362700
  H   -4.48084731578091     -1.75666030312271     -2.73558074852106
  H   -4.91486426230896     -3.48392454013374     -2.60106076913861
  H   -3.23115729068739     -3.01756429592218     -2.98819013867914
  C   -4.47896910770569     -3.73317799222767     -0.09872599445152
  H   -3.73735159514802     -4.42881974612265      0.33958823492248
  H   -5.19568592310085     -4.31887273309659     -0.69186339896310
  H   -5.03014328548029     -3.24929564000651      0.72923201296364
  C   -0.67674567842729      3.58505794146194      0.21437545409852
  H   2.52682494634878      3.00989104301455      1.28488872775228
  C   -2.07562752757371      3.00809082338815      0.14350799797402
  H   -2.83147557894976      3.78801803212318      0.34147420255076
  H   -2.20764269631057      2.19474934450290      0.87156590283338
  C   2.03178282458472      1.24013899333759     -1.29674379822562
  H   2.48121460301518      0.65162871524728     -2.11965771437893
  H   2.73770805972654      2.02974066987658     -0.98955671839823
  Ni  0.54762556937042      1.06317760970063      1.38785420928187
  H   1.12928410564795      1.76180896036986     -1.65930798173744
  H   -2.29603414949182      2.59477869005250     -0.85915840441241
  F   0.92317909781979      6.77572911319456     -0.62831875710831
  C   -0.33656676601319      1.79600549418719      2.97883671116955
  H   -0.84097228106095      0.89212999895604      3.36537015153765
  C   0.73294699981682      2.28627237998865      3.94231021951939
  H   1.25003354615873      3.18200791289914      3.55424974226305
  H   0.28716560487403      2.56574824876322      4.92006625613875
  H   1.48340933076407      1.50024844804652      4.13821319113222
  H   -1.08544644018981      2.57353780604711      2.76203857150618
  H   2.56041558768411     -5.26628866612992      1.01773462159183
