# Supplementary material for: Alkyl Radical Coupling with Phenoxy(imine)–Nickel(II)–Aryl Complexes: Evidence for a Multistep Process in C–C Bond Formation
Source: J Am Chem Soc. 2026 Apr 27;148(17):18231–42. doi: 10.1021/jacs.6c02912 (PMC13154193; doi:10.1021/jacs.6c02912)
Supplement: Supplementary file 2 [file ja6c02912_si_002.zip › xyzfiles/GS_6.xyz]

59
Coordinates from ORCA-job HAO_ni3_133
  O   0.87970618493411     -0.95371353564646      1.52925661534022
  N   2.77898379554318      0.21128945545642     -0.27734700010477
  N   -0.93210877660941     -0.29412546316566     -0.56536360838092
  N   -4.89455951578419     -1.38460695442607     -1.56767331220995
  C   0.81627703373409      2.37562743410037      0.57452031649348
  C   -0.16183182154548      2.17818690398271      1.59349809048270
  C   -1.47215728859765      0.00886530023655     -1.76947235890905
  H   -0.83306423373278      0.57069835062384     -2.45711315350888
  C   1.91640656368320     -1.53773534951626      2.05002083196203
  C   3.59841107654181     -0.53654119277473      0.42830155320200
  H   4.66515129219581     -0.54158664952742      0.13503217926354
  C   -2.76119068263179     -0.34099484077877     -2.15452691036172
  H   -3.10566782637184     -0.04814216865770     -3.14795462796960
  C   0.42077318198695      2.72024121748766     -0.74996316795583
  H   1.15066357019478      2.96563692942816     -1.52543103886768
  C   -3.60285108514512     -1.04092059612829     -1.24831432255456
  C   3.26866205462833     -1.36428018409026      1.55649190608187
  C   -1.71957652951080     -0.98374668877289      0.29699103928049
  H   -1.24007193374452     -1.23584578273864      1.24859372544998
  C   -1.91754989402935      2.67580012593334     -0.04189530934428
  H   -2.97243984769069      2.78435643728034     -0.30936104400395
  C   4.13340148377846     -2.87426251638585      3.29769084543472
  C   1.74268104500219     -2.40109209993798      3.17874660799674
  H   0.72108927076380     -2.53123968791792      3.55114151468973
  C   2.81451394426672     -3.04397894604414      3.78387922381180
  H   2.63444680178583     -3.69300598443619      4.64923016744064
  C   -0.94286894544395      2.87226978621290     -1.01623548241134
  C   4.33783771680921     -2.04881565610232      2.20028137671594
  H   5.35151408274257     -1.90369225284650      1.80519724578297
  C   -3.02487080303814     -1.36170701686245      0.01233590490857
  H   -3.58611762434017     -1.90653989515730      0.77409238190077
  C   -5.44508940254881     -1.01626423665477     -2.86459302375680
  H   -5.46218889161451      0.08217325902310     -3.00659402013194
  H   -6.47707217505781     -1.38933900750089     -2.93409484847036
  H   -4.86088942915402     -1.45982701606773     -3.69343689362707
  C   -5.72888496684090     -2.06873328638578     -0.58924234088329
  H   -5.29743734176596     -3.04574218051953     -0.29863338931038
  H   -6.72048120131116     -2.24799118537876     -1.02915046303578
  H   -5.86019636161200     -1.46472997308303      0.32970479981139
  C   -1.53275865209212      2.30487869667476      1.26584233483516
  H   1.86521331362448      2.49703354072680      0.85776689709096
  C   -2.59573737442544      2.02317038799962      2.30047972421157
  H   -2.47270437304153      2.65922906375131      3.19625960369985
  H   -2.54252200220529      0.97389239170651      2.64629163169556
  C   3.37165982983170      1.00075661844832     -1.35535248598748
  H   4.43278397736366      0.73466237335343     -1.52756785854252
  H   3.32226133252639      2.07845326628425     -1.11027956445600
  Ni  0.88737066596159      0.30047078943378      0.01538036495086
  H   2.80940485062326      0.84601451398572     -2.29238481137844
  H   -3.60410343907999      2.19563063790746      1.89082100138650
  F   -1.32715574312200      3.19891494242991     -2.27897468440288
  C   0.25196458301137      1.78958063914003      3.00100618350777
  H   -0.11762359542741      0.76218768938910      3.18470813292166
  C   1.75621792349974      1.81651440868066      3.28002572215762
  H   2.17572545277671      2.83305099945003      3.17055839808884
  H   1.96282096638645      1.47090170632122      4.30660797932771
  H   2.28742475445133      1.14252393647298      2.58807836837720
  H   -0.27681214854610      2.43993266093952      3.72495900394329
  H   4.97401715741332     -3.38554411535653      3.77686404832122
