# Supplementary material for: Alkyl Radical Coupling with Phenoxy(imine)–Nickel(II)–Aryl Complexes: Evidence for a Multistep Process in C–C Bond Formation
Source: J Am Chem Soc. 2026 Apr 27;148(17):18231–42. doi: 10.1021/jacs.6c02912 (PMC13154193; doi:10.1021/jacs.6c02912)
Supplement: Supplementary file 2 [file ja6c02912_si_002.zip › xyzfiles/GS_7.xyz]

59
Coordinates from ORCA-job HAO_ni3_135
  O   0.99049503393324     -0.46686176515379      1.74656771881995
  N   2.23267955793365      0.13018283272299     -0.76931236958664
  N   -5.47729617708799     -1.21667956049909      0.51851823241580
  C   0.56499423183527      2.45557297900309      0.66040012325299
  C   -0.51234913610036      2.53703557649074      1.59196343757253
  C   -2.28349679786183      0.02721391297653     -0.88283171656947
  H   -1.88258091077044      0.47605126573028     -1.79689405249077
  C   2.20792127719198     -0.66205362120535      2.15493936203242
  C   3.29969679563120     -0.24360791665293     -0.10157312081398
  H   4.24646788122783     -0.35068850939219     -0.66469903244329
  C   -3.63200079952907     -0.30536670975792     -0.80452920040141
  H   -4.26879675697056     -0.10581923968998     -1.66835342294007
  C   0.34487144971825      2.70353318457876     -0.72438686891684
  H   1.17359263849725      2.79049538527715     -1.43092599788014
  C   -4.15073360704601     -0.87983673032456      0.38666594122090
  C   3.37667013949986     -0.54551600259003      1.30244668193865
  C   -1.88191614112003     -0.73053224320146      1.26318891584527
  H   -1.13363700802779     -0.88048283384276      2.04926450852982
  C   -2.02989109091672      3.05498959011353     -0.25351578212256
  H   -3.03079977259012      3.27311931047872     -0.63672948672138
  C   4.85250865977933     -1.12255618628665      3.18641312518301
  C   2.43743592322517     -1.02123310684039      3.52260107713630
  H   1.55516878168032     -1.11550790445929      4.16445309472594
  C   3.71482113195680     -1.23557908568831      4.02221482335881
  H   3.84225188859637     -1.50028542718032      5.07871651256475
  C   -0.96003850938759      2.98795689469350     -1.14213817463140
  C   4.66698117056202     -0.79109809646292      1.85120201563767
  H   5.53289576947735     -0.70716386130410      1.18192876630074
  C   -3.21160177171343     -1.08618603902572      1.43778251565461
  H   -3.51234367403854     -1.52410268759387      2.39164947667221
  C   -6.40847041976551     -0.93855282716040     -0.56565536801271
  H   -6.47969574629361      0.14611838892166     -0.78124293580367
  H   -7.40680974345899     -1.30080118864605     -0.28096459002057
  H   -6.10812168257714     -1.45403943758151     -1.49759604202484
  C   -5.96949898569885     -1.75837171307103      1.77786690051324
  H   -5.44092949150225     -2.69157491171272      2.04911511130137
  H   -7.03943543579883     -1.98901512652821      1.67281740227610
  H   -5.84863923304588     -1.03995117171534      2.61279061519190
  C   -1.81069777963202      2.83257353582898      1.12657657634632
  H   1.59204183429470      2.41402857284426      1.03986074198980
  C   -2.99419308539535      2.86635257512217      2.06850210420815
  H   -3.90364420063942      3.20132085459228      1.54330987220396
  H   -2.82511574762707      3.54394415313381      2.92380126626032
  C   2.36944840188288      0.26958993025571     -2.21870457095498
  H   3.42932287730904      0.35506374863115     -2.53008397380077
  H   1.81739435199972      1.15833049115804     -2.56766273803724
  Ni  0.50499265054515      0.35564048816991      0.03303791535062
  H   1.92874647609793     -0.60948989012880     -2.72489188662461
  H   -3.19601193325182      1.86064062414887      2.48277419191607
  F   -1.19305402640388      3.18037236764413     -2.46826141272567
  H   5.85646047113269     -1.29839422758972      3.58480024001455
  C   0.18642827041753      3.59428529115620      3.80046471597604
  H   1.09174568488213      4.03639221501091      3.34811956897006
  H   -0.61303837188080      4.35524803901422      3.75362215550879
  H   0.40318319038871      3.38720299375714      4.86369860030588
  H   0.58617244313399      1.55743172821495      3.13736479695535
  H   -1.10047272012143      1.85894698495897      3.55119604381234
  N   -1.39796039504888     -0.17382957097463      0.12282081353558
  C   -0.21881783152805      2.30694367763131      3.05899678202405
