# Supplementary material for: Alkyl Radical Coupling with Phenoxy(imine)–Nickel(II)–Aryl Complexes: Evidence for a Multistep Process in C–C Bond Formation
Source: J Am Chem Soc. 2026 Apr 27;148(17):18231–42. doi: 10.1021/jacs.6c02912 (PMC13154193; doi:10.1021/jacs.6c02912)
Supplement: Supplementary file 2 [file ja6c02912_si_002.zip › xyzfiles/TS_1.xyz]

59
Coordinates from ORCA-job HAO_ni3_91_TS
  O   1.22829180857606     -1.13040329088009      1.63111486405362
  N   2.28197793276013      0.87416854770496     -0.07858791926436
  N   -1.21600182390588     -0.21176913871517      0.69475619008418
  N   -4.95004387365173     -2.02076396219112     -0.09733982320098
  C   0.24541795738195      3.56576337096318      1.65886418565705
  C   0.07097300259990      2.47168039317544      0.78589541336231
  C   -1.31061902414658     -1.51605309553722      0.35493849968118
  H   -0.36939513082586     -2.06803568912911      0.31289498153022
  C   2.11013814582572     -1.90467942129550      1.08297092759793
  C   3.09467939741776     -0.10784296097509     -0.37371425201881
  H   3.95749382959346      0.12804348003476     -1.02679749843916
  C   -2.51414186454775     -2.15563699683085      0.07942776810406
  H   -2.49051003033299     -3.21223114370272     -0.19403520965498
  C   -0.10506833171580      4.88137153369449      1.31753565951024
  H   0.04039248618241      5.71565103521012      2.01064188856030
  C   -3.73705710712124     -1.43350148987325      0.15871062821542
  C   3.03543373405940     -1.47147842549860      0.06454721542161
  C   -2.37076905488174      0.48528688066442      0.76946000022951
  H   -2.26934823819804      1.54250125908734      1.03079602772689
  C   -0.82466984978938      4.06645462330028     -0.85410607355766
  H   -1.23079285896591      4.29315424414061     -1.84626998601366
  C   4.01433099095286     -3.71831017333435     -0.06540209840879
  C   2.19061984040804     -3.27367259554477      1.49914415041368
  H   1.49453821201081     -3.59746577636193      2.27939575768266
  C   3.10767576846827     -4.14950622788876      0.93512690053106
  H   3.13358508842094     -5.19194190605988      1.27403701077801
  C   -0.65469735329580      5.10795679261015      0.05656236248771
  C   3.97362918522689     -2.39358939927686     -0.47655802446407
  H   4.67461583940819     -2.03091438174614     -1.23889889339938
  C   -3.62294139383143     -0.06182164352396      0.51970646986416
  H   -4.49950444947135      0.58290719376264      0.60591569029017
  C   -5.01418314486159     -3.42528422559153     -0.48159739324126
  H   -4.47380477274114     -3.61598187676935     -1.42908513642220
  H   -6.06711522497852     -3.70854289161212     -0.62185022927217
  H   -4.58061044292475     -4.07832255252888      0.29930404749134
  C   -6.17274350503236     -1.23072714183158     -0.02092731876016
  H   -6.31491479626160     -0.80145709283135      0.98893827984184
  H   -7.03149743037466     -1.88032844657933     -0.24252366146892
  H   -6.16861967647520     -0.39890850670324     -0.75161054482505
  C   -0.45496058682598      2.74823598869227     -0.51043383215354
  H   0.67491402604039      3.40350326548131      2.65320807469823
  C   -0.60521476346095      1.68980919323939     -1.58986045735772
  H   -0.38012856128991      2.11616060650723     -2.58342557933781
  H   -1.63657446990565      1.29368800421680     -1.63145001187765
  C   2.67356922466858      2.18751798920162     -0.59770210167718
  H   3.64961506707701      2.13441678950471     -1.11636306661607
  H   2.73585687219383      2.91061119095145      0.23152933013521
  Ni  0.63589723789280      0.66630309345498      1.16804758194921
  H   1.91230338934018      2.57182672186853     -1.29473357011999
  H   0.06475251302600      0.83388168013039     -1.41142944493042
  F   -1.01683321099025      6.36528278457079     -0.30228517727712
  C   0.17534223406180      0.89608313898537      3.08042160170073
  H   0.98528024462355      1.58459991854461      3.38993150283246
  C   -1.17904621152799      1.33848392759701      3.59557216834665
  H   -1.96889869977865      0.60890304942439      3.34611093334321
  H   -1.15697865571386      1.41448208095427      4.70315213322856
  H   -1.48458417521842      2.32676869200410      3.20916156322221
  H   0.41838439187104     -0.12524204726256      3.41341201835919
  H   4.73726029295512     -4.41638496960232     -0.49804452317179
