# Supplementary material for: Alkyl Radical Coupling with Phenoxy(imine)–Nickel(II)–Aryl Complexes: Evidence for a Multistep Process in C–C Bond Formation
Source: J Am Chem Soc. 2026 Apr 27;148(17):18231–42. doi: 10.1021/jacs.6c02912 (PMC13154193; doi:10.1021/jacs.6c02912)
Supplement: Supplementary file 2 [file ja6c02912_si_002.zip › xyzfiles/TS_2.xyz]

59
Coordinates from ORCA-job HAO_ni3_109_TS
  O   0.82727149085144     -0.68993869152564      2.65727725991628
  N   1.52433578918719     -0.06586495875202     -0.05965392199576
  N   -1.30739316058267     -0.05166593161286      0.46384942483642
  N   -4.25187354510987     -2.30716439584133     -1.54722523624540
  C   1.51203454731828      3.11593326292650      0.73869083978970
  C   0.21658607200978      2.60332785330429      1.02465470635877
  C   -1.84581510881059      0.37211613742539     -0.69977065267724
  H   -1.47881596959612      1.33538977380036     -1.07135925392927
  C   1.69047984021755     -1.64987724529474      2.53291125024007
  C   2.29685828029889     -1.10304313594673      0.12807212317424
  H   2.93588017437065     -1.42122838273140     -0.71949057031290
  C   -2.81278252725749     -0.33576968637442     -1.40359597414724
  H   -3.18772346536398      0.08181594369625     -2.33984544826784
  C   1.71391662231117      4.20004396152564     -0.12601576459090
  H   2.71814925474554      4.55837087548511     -0.37220106429261
  C   -3.29192999823597     -1.57527675571875     -0.89441374484615
  C   2.43493535148139     -1.90267853677329      1.31626960970834
  C   -1.74529177673430     -1.23447833072722      0.95620319794987
  H   -1.26725591593354     -1.55631526753448      1.88799598871970
  C   -0.70038481382733      4.41439250899631     -0.35145842010321
  H   -1.55107863979130      4.96768697981453     -0.76452414739424
  C   3.57127322271993     -3.81652806641521      2.36148922160279
  C   1.94277578453586     -2.52315272225657      3.64061825342525
  H   1.38395700693751     -2.32571416222881      4.56125165208102
  C   2.84939332733594     -3.57080157866960      3.55531001704226
  H   3.01002402153217     -4.21642018337618      4.42705284537648
  C   0.59441726174041      4.82378812611136     -0.68141660657621
  C   3.35715055240309     -2.98532097321797      1.27043840897241
  H   3.90741858081224     -3.15385195607782      0.33572925387185
  C   -2.71341431503405     -2.01059404818232      0.33182206019648
  H   -3.00489499680779     -2.95405500519563      0.79682567738716
  C   -4.75753835909416     -1.85572180307197     -2.83769164223870
  H   -5.21257907860422     -0.85061569336975     -2.76058658287771
  H   -5.53175764239588     -2.55579311360387     -3.18281200116081
  H   -3.95776013565323     -1.81476392283860     -3.60307360248139
  C   -4.67230888385889     -3.59858324693896     -1.01712872625697
  H   -3.84359258349372     -4.33377742836729     -1.01154480809419
  H   -5.48353259191934     -3.99346619328774     -1.64523183018509
  H   -5.05362288410889     -3.50077189184305      0.01593830773929
  C   -0.90766998202515      3.33349599986781      0.52451724548835
  H   2.39176160381329      2.62712437749961      1.17441629107088
  C   -2.31542553984059      3.03721318714373      0.99424163877505
  H   -2.57470159646509      3.69471919617668      1.84799330531149
  H   -2.42463899067195      1.99782394956444      1.33726810176803
  C   1.52301640374425      0.53538038863298     -1.38745522339089
  H   2.33774512176982      0.13647814178613     -2.02304010942972
  H   1.62577197929721      1.63016291959654     -1.30029050438299
  Ni  0.34039033454711      0.72749297021948      1.34304816282178
  H   0.55900812284704      0.32964216488234     -1.88796075906974
  H   -3.05952245000513      3.22879306058040      0.20169092955827
  F   0.76177274223759      5.86731258103042     -1.53397646326519
  C   -0.04109315432469      2.03413344973231      2.93459827817593
  H   -0.55005729377730      1.10674947149042      3.26632518816220
  C   1.22477315745083      2.28024651997979      3.74289553126292
  H   1.75381902274922      3.18595052093526      3.39711556839045
  H   0.97348133988529      2.42910456785802      4.81087544386080
  H   1.91432186931128      1.42151334768446      3.68369673339968
  H   -0.76169677031557      2.85439704093634      3.04895031962738
  H   4.28563329117689     -4.64346597090869      2.30303022215066
