# Supplementary material for: Alkyl Radical Coupling with Phenoxy(imine)–Nickel(II)–Aryl Complexes: Evidence for a Multistep Process in C–C Bond Formation
Source: J Am Chem Soc. 2026 Apr 27;148(17):18231–42. doi: 10.1021/jacs.6c02912 (PMC13154193; doi:10.1021/jacs.6c02912)
Supplement: Supplementary file 2 [file ja6c02912_si_002.zip › xyzfiles/TS_3.xyz]

59
Coordinates from ORCA-job HAO_ni3_96_TS
  O   0.72633784768260     -1.24571411965916      1.16729759496825
  N   1.99112703057873      0.86938978939253     -0.18170546439809
  N   -5.21027587846253     -1.77996735597227      2.11981281410809
  C   0.74810447214110      3.10134114466617      1.63540155301115
  C   -0.11712429857148      2.48615488283660      0.67196374581940
  C   -2.52015633355721     -0.14745278392276      0.17401199266617
  H   -2.32747475344677      0.25830668079794     -0.82088348177007
  C   1.90414323880487     -1.78325612939982      1.25353891544062
  C   3.01978806228984      0.06384798891398     -0.02028137387466
  H   3.95982175699420      0.36169337067671     -0.51637457547751
  C   -3.75365722568894     -0.71252874334006      0.47146178422632
  H   -4.51127609197496     -0.74841478595693     -0.31315181726819
  C   1.16237075281407      4.43194386091991      1.54013992899007
  H   1.82343465524033      4.88797087492405      2.28393422534008
  C   -4.00195787734592     -1.23037274122426      1.77327797513624
  C   3.08517887444283     -1.17120447828099      0.70033329192365
  C   -1.71562581228862     -0.57750656672525      2.29521458718003
  H   -0.86462241658477     -0.53629860213685      2.97855604637873
  C   -0.10678706742495      4.63623530964380     -0.53830158846492
  H   -0.40823904722605      5.26206953265674     -1.38565950258231
  C   4.46638685832889     -3.04455285329590      1.47587275819436
  C   2.06091865637955     -3.04617728145820      1.90729733481694
  H   1.15968240447314     -3.51196631741106      2.31864891646814
  C   3.30608428643478     -3.64979460562989      2.02062748294310
  H   3.39125735326078     -4.61381376979384      2.53611070831254
  C   0.72319151781510      5.18768151555922      0.44459453002155
  C   4.34213052655405     -1.82691547148951      0.82149971637122
  H   5.22448140881137     -1.34260253821347      0.38467289687806
  C   -2.91803711494794     -1.14799553342734      2.69004577057155
  H   -3.00068755607241     -1.53187230066160      3.70821412930255
  C   -6.28252152142546     -1.86280969242321      1.13648374807763
  H   -6.55192686712368     -0.86199161088120      0.74936661030145
  H   -7.17210700780449     -2.29655763661722      1.61503441421437
  H   -6.00385659039621     -2.50247102900013      0.27636422827675
  C   -5.40279187734018     -2.33214853988937      3.45509003293848
  H   -4.70333300280199     -3.16628915816729      3.65683647775722
  H   -6.43005706459071     -2.71472311230705      3.53776696840691
  H   -5.25632258079109     -1.56188816479311      4.23587703332447
  C   -0.50852238149186      3.29473699699699     -0.44907924594851
  H   1.10019358001354      2.51027045753118      2.49028383102691
  C   -1.37209273115005      2.70881557892110     -1.53912568021242
  H   -1.38800692993471      3.34501225674113     -2.44009674951518
  H   -2.41756730718280      2.58695555970192     -1.19503952595917
  C   2.24893213688391      2.03115119524264     -1.04454840066325
  H   3.25319898875467      1.95614495543325     -1.49901140464303
  H   2.18232747902981      2.96548067598981     -0.46596857633756
  Ni  0.26537158198104      0.55895427896667      0.60231256799747
  H   1.49676026952562      2.07755250659176     -1.84773335479203
  H   -1.00090097100807      1.70563979840118     -1.82012126045445
  F   1.11325785921058      6.48236250403427      0.32970139205349
  H   5.44137584505177     -3.53300172787033      1.56667006495644
  C   -2.29695892831225      4.16348553860250      2.10108169632746
  H   -1.43352670265356      4.66164696866119      2.57612937046758
  H   -2.48464015474810      4.66058044367608      1.13245877835028
  H   -3.18232545432246      4.36165148770658      2.74508653309613
  H   -1.69094951651136      2.13414568073494      2.79654767441349
  H   -2.77625756387298      2.14216014422359      1.30937309140595
  N   -1.50643259609600     -0.05854752238738      1.06255619733046
  C   -2.06463822034656      2.69575319319103      1.93203259256953
